# Supplementary material for: Comparison of Wound Healing Efficiency Between Bacterial Cellulose Dry Membrane and Commercial Dressings
Source: J Funct Biomater. 2025 Oct 1;16(10):366. doi: 10.3390/jfb16100366 (PMC12565006; doi:10.3390/jfb16100366)
Supplement: Supplementary file 1 [file jfb-16-00366-s001.zip]

Archive with 1 entries (1 files):
- jfb-3683998-supplementary.pdf
